# Supplementary material for: Effect of Embryo Vitrification on the Steroid Biosynthesis of Liver Tissue in Rabbit Offspring
Source: Int J Mol Sci. 2020 Nov 16;21(22):8642. doi: 10.3390/ijms21228642 (PMC7696440; doi:10.3390/ijms21228642)
Supplement: Supplementary file 1 [file ijms-21-08642-s001.zip]

Archive with 1 entries (1 files):
- ijms-961516-supplementary.docx
